# Supplementary material for: Exploring the glycosylation of mucins by use of O-glycodomain reporters recombinantly expressed in glycoengineered HEK293 cells
Source: J Biol Chem. 2022 Mar 2;298(4):101784. doi: 10.1016/j.jbc.2022.101784 (PMC8980628; doi:10.1016/j.jbc.2022.101784)
Supplement: Supporting File 1 [file mmc1.xlsx]

## Sheet: Fig.2
MUC4	MW, deconvoluted	Glycan Composition	MW, calculated	ppm		MUC17	MW, deconvoluted	Glycan Composition	MW, calculated	ppm		MUC20	MW, deconvoluted	Glycan Composition	MW, calculated	ppm		MUC21	MW, deconvoluted	Glycan Composition	MW, calculated	ppm		PSGL1	Ion m/z	Composition	m/z	ppm			SDC3	Ion m/z	Composition	m/z	ppm
	24491.1	HexNAc44	24491.3	5.93276			25184.5	HexNAc42	25183.1	57.8213			16688.2	naked	16688.6	23.7233			21068.8	HexNAc27	21067.6	60.8766			22787.7	HexNAc27(Oxidation)4*	22789	55.5474				27370.2	HexNAc43(Oxidation)	27369.2	36.7992
	24693.5	HexNAc45	24694.5	37.9775			25388	HexNAc43	25386.2	69.4698			16891.4	HexNAc	16891.8	22.9939			21476	HexNAc29	21473.9	97.6716			23269.1	HexNAc29#	23268.5	26.0302				27572.4	HexNAc44(Oxidation)	27572.4	0.533142
	24897.6	HexNAc46	24897.7	1.21698			25591.1	HexNAc44	25589.4	65.3039			17094.6	HexNAc2	17095	22.2819			22085.6	HexNAc32	22083.5	95.9945			25316.4	HexNAc39(Oxidation)#	25316.5	0.73865				27776.2	HexNAc45(Oxidation)	27775.6	22.4005
	25100.9	HexNAc47	25100.9	3.07558			25793.3	HexNAc45	25792.6	26.313			17298	HexNAc3	17298.2	10.0243			22491.9	HexNAc34	22489.9	90.4813			25503.6	HexNAc40#	25503.7	0.462679				27979.3	HexNAc46(Oxidation)	27978.7	18.9319
	25304.1	HexNAc48	25304.1	3.34728			25997.2	HexNAc46	25995.8	53.3211			17501.1	HexNAc4	17501.4	15.1933			22898.5	HexNAc36	22896.3	98.2639			25519.7	HexNAc40(Oxidation)#	25519.7	3.47966				28164	HexNAc47	28165.9	69.7132
	25507.7	HexNAc49	25507.3	19.2961			26200.5	HexNAc47	26199	57.0103			17704.4	HexNAc5	17704.6	8.94692			23101.6	HexNAc37	23099.5	93.396			25535.6	HexNAc40(Oxidation)2#	25535.6	0.415106				28182.2	HexNAc47(Oxidation)	28181.9	8.41667
	25710.9	HexNAc50	25710.4	19.4353			26403.6	HexNAc48	26402.2	53.0685			17907.5	HexNAc6	17907.8	14.0109			23304.7	HexNAc38	23302.7	88.6129			25615.9	HexNAc41(Oxidation)3*	25617.7	68.7619				28367.2	HexNAc48	28369.1	68.9494
	25913.9	HexNAc51	25913.6	11.8546			26607.3	HexNAc49	26605.4	71.7359			18110.9	HexNAc7	18111	2.39635			23508.1	HexNAc39	23505.9	96.6729			25706.7	HexNAc41#	25706.8	4.0573				28385.5	HexNAc48(Oxidation)	28385.1	12.1435
	26116.6	HexNAc52	26116.8	7.09509			26810.1	HexNAc50	26808.6	56.5533			18313.9	HexNAc8	18314.1	12.8809			23711.2	HexNAc40	23709.1	91.9437			25723.1	HexNAc41(Oxidation)#	25722.8	11.5188				28588.6	HexNAc49(Oxidation)	28588.3	8.82171
	26320.1	HexNAc53	26320	4.64283			27013.3	HexNAc51	27011.8	56.4055			18517.1	HexNAc9	18517.3	12.3345			23914.6	HexNAc41	23912.3	99.8384			25909.1	HexNAc42#	25910	34.6133				28791.9	HexNAc50(Oxidation)	28791.5	12.4931
	26523.2	HexNAc54	26523.2	1.11977			27216.7	HexNAc52	27215	63.608			18720.3	HexNAc10	18720.5	11.8			24117.6	HexNAc42	24115.4	91.0164			25926.4	HexNAc42(Oxidation)#	25926	15.5748				28976.9	HexNAc51	28978.7	63.2711
	26726.7	HexNAc55	26726.4	12.6166			27419.6	HexNAc53	27418.2	52.4697			18923.5	HexNAc11	18923.7	11.277			24320.7	HexNAc43	24318.6	86.453			25943.4	HexNAc42(Oxidation)2#	25942	54.1331				28995.1	HexNAc51(Oxidation)	28994.7	12.6642
	26929.7	HexNAc56	26929.6	5.37324			27622.9	HexNAc54	27621.4	55.9753			19126.8	HexNAc12	19126.9	5.53673			24523.9	HexNAc44	24521.8	86.0424			26113.5	HexNAc43#	26113.2	11.898				29198.4	HexNAc52(Oxidation)	29197.9	16.2578
	27132.9	HexNAc57	27132.8	5.60942			27826.2	HexNAc55	27824.6	59.4296			19329.9	HexNAc13	19330.1	10.2639			24727	HexNAc45	24725	81.5949			26129.5	HexNAc43(Oxidation)#	26129.2	11.9137				29383.2	HexNAc53	29385.1	65.2891
	27336.2	HexNAc58	27336	9.50021			28029.2	HexNAc56	28027.7	52.1313			19736.3	HexNAc15	19736.5	9.29252			24930.3	HexNAc46	24928.2	85.2415			26146.5	HexNAc43(Oxidation)2#	26145.2	50.1749				29401.8	HexNAc53(Oxidation)	29401.1	23.2027
	27539.4	HexNAc59	27539.2	9.70245			28232.6	HexNAc57	28230.9	59.1054			19939.4	HexNAc16	19939.7	13.8369			25133.5	HexNAc47	25131.4	84.8508			26316.5	HexNAc44#	26316.4	4.49147				29604.9	HexNAc54(Oxidation)	29604.3	19.919
	27742.7	HexNAc60	27742.4	13.5062			28435.7	HexNAc58	28434.1	55.4303			20142.6	HexNAc17	20142.9	13.325			25336.4	HexNAc48	25334.6	72.6266			26332.9	HexNAc44(Oxidation)#	26332.4	19.7016				29808.7	HexNAc55(Oxidation)	29807.5	40.1628
	27945.7	HexNAc61	27945.6	6.51978			28638.8	HexNAc59	28637.3	51.8073			20345.7	HexNAc18	20346.1	17.7384			25539.6	HexNAc49	25537.8	72.3424			26349.7	HexNAc44(Oxidation)2#	26348.4	50.0726				30011.5	HexNAc56(Oxidation)	30010.7	26.8131
	28149.1	HexNAc62	28148.8	13.8441			28842.1	HexNAc60	28840.5	55.1693			20549	HexNAc19	20549.3	12.3315			25742.7	HexNAc50	25741	68.1784			26380.6	HexNAc44(Oxidation)4#	26380.4	8.36219
	28352.1	HexNAc63	28352	6.95538			28859.2	HexNAc60(Oxidation)	28856.5	93.2735			20752.2	HexNAc20	20752.5	11.8493			25946	HexNAc51	25944.2	71.7874			26520.1	HexNAc45#	26519.6	19.8227
	28555.3	HexNAc64	28555.1	7.16853			29045.3	HexNAc61	29043.7	55.0416			20955.5	HexNAc21	20955.6	6.60447			26149.1	HexNAc52	26147.4	67.6925			26536.7	HexNAc45(Oxidation)#	26535.6	42.443
	28758.3	HexNAc65	28758.3	0.424225			29060.7	HexNAc61(Oxidation)	29059.7	34.3866			21361.8	HexNAc23	21362	10.4579			26352.2	HexNAc53	26350.6	63.6606			27805.2	HexNAc52*	27804.8	15.0799
	28961.7	HexNAc66	28961.5	7.58587			29248.4	HexNAc62	29246.9	51.4968			21565.1	HexNAc24	21565.2	5.37442			26555.5	HexNAc54	26553.8	67.2214			27836.1	HexNAc52(Oxidation)2*	27836.8	24.4107
	29164.4	HexNAc67	29164.7	9.35385			29264.1	HexNAc62(Oxidation)	29262.9	41.2382			21768.2	HexNAc25	21768.4	9.57359			26758.1	HexNAc55	26757	44.5696			28414	HexNAc54(Oxidation)4#	28412.3	59.6747
							29451.6	HexNAc63	29450.1	51.3962			21971.4	HexNAc26	21971.6	9.1437			26961.6	HexNAc56	26960.1	55.6383			28616.7	HexNAc55(Oxidation)4#	28615.5	42.0418
							29468.3	HexNAc63(Oxidation)	29466.1	75.1417			22174.5	HexNAc27	22174.8	13.2314			27164.7	HexNAc57	27163.3	51.8172
							29654.9	HexNAc64	29653.3	54.6689			22377.7	HexNAc28	22378	12.7761			27367.8	HexNAc58	27366.5	48.0527			*-Truncation of C-terminal Histidines to H0
							29671	HexNAc64(Oxidation)	29669.3	58.0297			22580.9	HexNAc29	22581.2	12.329			27571.5	HexNAc59	27569.7	66.1044			#-Truncation of C-terminal Histidines to H1
							29857.9	HexNAc65	29856.5	47.85			22784.1	HexNAc30	22784.4	11.8899			27774.6	HexNAc60	27772.9	62.2906
							29874.4	HexNAc65(Oxidation)	29872.5	64.5804			22987.2	HexNAc31	22987.6	15.8088			27977.5	HexNAc61	27976.1	51.3841
							30061.4	HexNAc66	30059.7	57.7551			23190.4	HexNAc32	23190.8	15.3469			28180.8	HexNAc62	28179.3	54.828
							30077.5	HexNAc66(Oxidation)	30075.7	61.0689			23393.6	HexNAc33	23394	14.893			28383.4	HexNAc63	28382.5	33.5618
							30264.7	HexNAc67	30262.9	60.9191			23596.8	HexNAc34	23597.2	14.4469			28586.7	HexNAc64	28585.7	37.0836
							30280.7	HexNAc67(Oxidation)	30278.9	60.9068			23800.2	HexNAc35	23800.3	5.60499			28789.7	HexNAc65	28788.9	30.1357
							30467.6	HexNAc68	30466.1	50.9131			24003.3	HexNAc36	24003.5	9.4112			28992.6	HexNAc66	28992.1	19.8361
							30484.1	HexNAc68(Oxidation)	30482.1	67.3072			24206.5	HexNAc37	24206.7	9.02237			29195.1	HexNAc67	29195.3	4.02122
							30671.1	HexNAc69	30669.3	60.601			24409.8	HexNAc38	24409.9	4.54326
							30686	HexNAc69(Oxidation)	30685.3	24.7442			24612.9	HexNAc39	24613.1	8.26396
							30687	HexNAc69(Oxidation)	30685.3	57.3304			24816.3	HexNAc40	24816.3	0.165214
							30874.2	HexNAc70	30872.4	57.2063			25019.4	HexNAc41	25019.5	3.53326
							30890.2	HexNAc70(Oxidation)	30888.4	57.1961			25222.7	HexNAc42	25222.7	0.757254
													25425.9	HexNAc43	25425.9	1.04618
													25629.3	HexNAc44	25629.1	9.13407

## Sheet: Fig.3
MUC1 dC1GALT1		MW, deconvoluted	Glycan Composition	MW, calculated	ppm		MUC1 dC1GALT1/GALNT7/T10	MW, deconvoluted	Glycan Composition	MW, calculated	ppm		MUC5AC dCOSMC	MW, deconvoluted	Glycan Composition	MW, calculated	ppm		MUC5AC dC1GALT1/GALNT7/T10	MW, deconvoluted	Glycan Composition	MW, calculated	ppm		MUC13 dCOSMC	MW, deconvoluted	Glycan Composition	MW, calculated	ppm		MUC13 dC1GALT1/GALNT7/T10	MW, deconvoluted	Glycan Composition	MW, calculated	ppm		MUC22 dC1GALT1	MW, deconvoluted	Glycan Composition#	MW, calculated	ppm		MUC22 dC1GALT1/GALNT7/T10	MW, deconvoluted	Glycan Composition	MW, calculated	ppm
		19575.5	HexNAc23	19575.6	5.24125			19169.5	HexNAc21	19169.2	18.3625			35167.7	HexNAc97	35166	48.2261			30696.6	HexNAc75	30695.8	28.3354			25790.9	HexNAc48	25789.5	54.244			22540.4	HexNAc32	22538.4	90.8723			28478.4	HexNAc61	28477.5	30.7			24819.8	HexNAc43	24819.1	27.4378
		19592.1	HexNAc23*	19591.6	25.4185			19372.7	HexNAc22	19372.4	18.557			35370.8	HexNAc98	35369.2	45.334			30899.3	HexNAc76	30899	12.2106			25791.9	HexNAc48	25789.5	93.0139			22742.9	HexNAc33	22741.6	59.6142			28681.6	HexNAc62	28680.7	30.74			25226.7	HexNAc45	25225.5	47.4101
		19778.8	HexNAc24	19778.8	0.24774			19389.1	HexNAc22*	19388.4	39.2024			35574	HexNAc99	35572.4	45.2859			31102.7	HexNAc77	31102.1	18.8022			25995.2	HexNAc49	25992.6	96.4218			22946.5	HexNAc34	22944.8	76.8439			28884.9	HexNAc63	28883.9	34.25			25632.8	HexNAc47	25631.9	35.5404
		19795.3	HexNAc24*	19794.8	25.5364			19575.7	HexNAc23	19575.6	8.53097			35777.1	HexNAc100	35775.6	42.4434			31305.8	HexNAc78	31305.3	15.7255			26198.4	HexNAc50	26195.8	95.9602			23150	HexNAc35	23147.9	89.4513			29088.4	HexNAc64	29087.1	44.58			25835.3	HexNAc48	25835.1	8.45743
		19981.9	HexNAc25	19982	4.38398			19592.4	HexNAc23*	19591.6	44.2824			35980.1	HexNAc101	35978.8	36.8537			31509.1	HexNAc79	31508.5	19.0358			26401.4	HexNAc51	26399	87.9311			23353.1	HexNAc36	23351.1	84.7124			29291.3	HexNAc65	29290.3	34.29			26039	HexNAc49	26038.2	27.8813
		19998.2	HexNAc25*	19998	10.651			19779.1	HexNAc24	19778.8	18.9341			36183	HexNAc102	36182	28.5631			31712.3	HexNAc80	31711.7	19.1503			26604.5	HexNAc52	26602.2	83.783			23556.2	HexNAc37	23554.3	80.0553			29494.8	HexNAc66	29493.5	44.48			26242.4	HexNAc50	26241.4	35.5722
		20185.2	HexNAc26	20185.1	0.985873			19795.4	HexNAc24*	19794.8	34.1038			36385.8	HexNAc103	36385.1	17.6168			31915.9	HexNAc81	31914.9	31.796			26807.5	HexNAc53	26805.4	75.9677			23759.5	HexNAc38	23757.5	83.8948			29697.7	HexNAc67	29696.7	34.32			26445.7	HexNAc51	26444.6	39.3637
		20201.7	HexNAc26*	20201.1	25.7652			19982.2	HexNAc25	19982	14.1125			36589.1	HexNAc104	36588.3	20.4569			32118.2	HexNAc82	32118.1	3.80781			27010.6	HexNAc54	27008.6	71.9719			23962.7	HexNAc39	23960.7	83.4964			29900.6	HexNAc68	29899.9	24.31			26649	HexNAc52	26647.8	43.0973
		20388.4	HexNAc27	20388.3	1.3439			19998.6	HexNAc25*	19998	34.1323			36791.9	HexNAc105	36791.5	9.67605			32321.6	HexNAc83	32321.3	10.2037			27213.8	HexNAc55	27211.8	71.7101			24165.9	HexNAc40	24163.9	83.1046			30104.2	HexNAc69	30103.1	37.68			26852.2	HexNAc53	26851	43.0505
		20404.9	HexNAc27*	20404.3	25.8762			20185.4	HexNAc26	20185.1	14.342			36995.9	HexNAc106	36994.7	31.4494			32524.7	HexNAc84	32524.5	7.29599									24369.1	HexNAc41	24367.1	82.7194			30307.6	HexNAc70	30306.3	44.27			27055	HexNAc54	27054.2	28.2203
		20591.6	HexNAc28	20591.5	1.69487			20201.9	HexNAc26*	20201.1	39.1101									32728.2	HexNAc85	32727.7	16.6462									24572.3	HexNAc42	24570.3	82.3406			30510.1	HexNAc71	30509.5	21.28			27258.5	HexNAc55	27257.4	39.2905
		20608.1	HexNAc28*	20607.5	25.985			20388.6	HexNAc27	20388.3	14.5669									32930.9	HexNAc86	32930.9	1.58817									24775.4	HexNAc43	24773.5	77.9321			30526.7	HexNAc71*	30525.5	40.94			27461.4	HexNAc56	27460.6	28.3489
		20794.8	HexNAc29	20794.7	2.03897			20405.2	HexNAc27*	20404.3	43.9887									33134.6	HexNAc87	33134.1	16.8947									24978.7	HexNAc44	24976.7	81.6015			30713.6	HexNAc72	30712.7	31.15			27479.3	HexNAc56*	27476.6	97.4953
		20811.2	HexNAc29*	20810.7	21.2867			20591.7	HexNAc28	20591.5	9.93117									33337.6	HexNAc88	33337.3	11.0176									25181.8	HexNAc45	25179.9	77.27			30917	HexNAc73	30915.9	37.66			27664.8	HexNAc57	27663.8	35.641
		20997.9	HexNAc30	20997.9	2.38596			20608.1	HexNAc28*	20607.5	29.3622									33541.2	HexNAc89	33540.5	23.0999									25385	HexNAc46	25383.1	76.947			30932.6	HexNAc73*	30931.9	24.73			27681.3	HexNAc57*	27679.8	53.7042
		21015.4	HexNAc30*	21013.9	69.0209			20795	HexNAc29	20794.7	15.0036									33744.4	HexNAc90	33743.6	23.1831									25588.1	HexNAc47	25586.3	72.7212			31323.7	HexNAc75	31322.2	47.23			27868	HexNAc58	27867	35.6502
		21201.2	HexNAc31	21201.1	2.7074			20812	HexNAc29*	20810.7	63.0693									33947.2	HexNAc91	33946.8	11.4825									25790.3	HexNAc48	25789.5	33.6677			31339.6	HexNAc75*	31338.2	44.03			27884.6	HexNAc58*	27883	57.1678
		21217.6	HexNAc31*	21217.1	21.5859			20998.1	HexNAc30	20997.9	10.4533									34150.8	HexNAc92	34150	23.3464									25994.5	HexNAc49	25992.6	72.1614			32745.5	HexNAc82	32744.6	28.46			28071.1	HexNAc59	28070.2	32.0971
		21404.6	HexNAc32	21404.3	12.3759			21015.2	HexNAc30*	21013.9	62.8163									34354	HexNAc93	34353.2	23.4267									26197.8	HexNAc50	26195.8	75.7048		*-[Oxidation]x1							28087.9	HexNAc59*	28086.2	60.5813
		21420.8	HexNAc32*	21420.3	21.7313			21201.3	HexNAc31	21201.1	10.7069									34557	HexNAc94	34556.4	17.7185									26400.6	HexNAc51	26399	60.2562		#-[De amidation]							28274.8	HexNAc60	28273.4	49.8147
*-[Oxidation]x1		21607.8	HexNAc33	21607.5	12.6066			21217.5	HexNAc31*	21217.1	20.1531									34760.4	HexNAc95	34759.6	23.5843																					28291	HexNAc60*	28289.4	56.8768
		21623.9	HexNAc33*	21623.5	17.2495			21404.6	HexNAc32	21404.3	15.6275									34963.7	HexNAc96	34962.8	26.5218																					28477.4	HexNAc61	28476.6	28.6543
		21811.1	HexNAc34	21810.7	17.4178			21420.9	HexNAc32*	21420.3	29.6486									35166.7	HexNAc97	35166	20.8948																					28495.4	HexNAc61*	28492.6	98.8441
		21827.2	HexNAc34*	21826.7	22.0139			21607.6	HexNAc33	21607.5	6.57175									35369.8	HexNAc98	35369.2	18.1595																					28681	HexNAc62	28679.8	42.6589
		22014.7	HexNAc35	22013.9	35.7671			21624.2	HexNAc33*	21623.5	34.3411									35573.3	HexNAc99	35572.4	26.6998																					28697.2	HexNAc62*	28695.7	49.6251
		22030.6	HexNAc35*	22029.9	31.2293			21810.8	HexNAc34	21810.7	6.85439									35776.6	HexNAc100	35775.6	29.5528																					28883.3	HexNAc63	28882.9	11.4599
								21827.4	HexNAc34*	21826.7	34.365									35979.6	HexNAc101	35978.8	24.0358																					28901.8	HexNAc63*	28898.9	97.9732
																				36182.5	HexNAc102	36182	15.817																					29087.3	HexNAc64	29086.1	39.1408
							*-[Oxidation]x1													36385.3	HexNAc103	36385.1	4.94155																					29103.8	HexNAc64*	29102.1	56.3192
																																												29306.7	HexNAc65*	29305.3	45.9486
																																												29509.9	HexNAc66*	29508.5	45.8863
																																											*-[Oxidation]x1

## Sheet: Figure 4 MUC1 core 3 
Fig.4A	MW, deconvoluted	Glycan Composition	MW, calculated	ppm			Fig.4B	Peak Number	Experimental Mass	Calculated Mass	delta M, ppm
	18450.5	HexNAc11aHex8*	18450.4	8.01603				1	3590.57	3590.56	3.23069
	18477.4	HexNAc16aHex2	18477.5	3.875				2	3428.51	3428.51	1.02085
	19411.3	HexNAc19aHex4	19411.4	1.56094				3	4158.79	4158.78	1.82746
	23043.3	HexNAc36aHex5*	23043.8	19.216				4	3575.57	3575.55	4.11125
	23078.1	HexNAc25aHex19*	23078.6	21.3925				5	3996.73	3996.72	1.70139
	24366.2	HexNAc37aHex12	24365.9	11.4872				6	3022.36	3022.35	3.80498
	24691.8	HexNAc41aHex9	24692.3	18.9658				7	2860.31	2860.3	4.64986
	24731.1	HexNAc38aHex13	24731.3	6.19462				8	3266.46	3266.46	0.376555
	24732.1	HexNAc38aHex13	24731.3	34.2389				9	3834.67	3834.67	0.990959
	24771.8	HexNAc39aHex12	24772.3	20.3901
	24852.3	HexNAc37aHex15	24852.4	1.68596
	25057.7	HexNAc42aHex10	25057.6	3.93491
	25098.2	HexNAc43aHex9	25098.7	18.061
	25178.6	HexNAc41aHex12	25178.7	3.57843
	25259.5	HexNAc39aHex15	25258.8	30.6063
	25381.4	HexNAc42aHex12	25381.9	19.0139
	25422.2	HexNAc43aHex11	25423	28.892
	25463.2	HexNAc44aHex10	25464	30.8837
	25482.9	HexNAc48aHex5*	25482.1	33.2458
	25504.3	HexNAc45aHex9	25505.1	28.948
	25544.3	HexNAc42aHex13	25544.1	10.8361
	25624.7	HexNAc40aHex16	25624.1	24.9759
	25665.2	HexNAc41aHex15	25665.1	3.43266
	25707.4	HexNAc46aHex9	25708.3	32.3175
	25786.8	HexNAc40aHex17	25786.2	23.2444
	25827.7	HexNAc41aHex16	25827.3	17.3263
	25867.8	HexNAc42aHex15	25868.3	19.4991
	25909	HexNAc43aHex14	25909.4	13.752
	25949.6	HexNAc44aHex13	25950.4	31.145
	25989.8	HexNAc41aHex17	25989.4	15.6561
	26030.6	HexNAc42aHex16	26030.5	5.95452
	26192.8	HexNAc42aHex17	26192.6	8.18545
	26274.7	HexNAc44aHex15	26274.7	0.403429
	26355.1	HexNAc42aHex18	26354.8	14.1832
	26396.5	HexNAc43aHex17	26395.8	27.3483
	26437.4	HexNAc44aHex16	26436.9	21.5603
	26478	HexNAc45aHex15	26477.9	4.4603
	26517.7	HexNAc42aHex19	26516.9	31.4205
	26557.7	HexNAc43aHex18	26557.9	8.23489
	26598.4	HexNAc44aHex17	26599	21.4524
	26657.3	HexNAc49aHex11*	26658.1	29.5941
	26680.4	HexNAc46aHex15	26681.1	25.277
	26720.8	HexNAc43aHex19	26720.1	27.7199
	26761.8	HexNAc44aHex18	26761.1	25.7382
	26803.1	HexNAc45aHex17	26802.2	34.9549
	26843.8	HexNAc46aHex16	26843.2	21.7927
	26923.6	HexNAc44aHex19	26923.3	12.9329
	26965.1	HexNAc45aHex18	26964.3	29.5307
	27006.1	HexNAc46aHex17	27005.4	27.5641
	27046.9	HexNAc47aHex16	27046.4	18.2091
	27085.7	HexNAc44aHex20	27085.4	11.3565
	27128.1	HexNAc49aHex14	27128.5	15.1614
	27208.8	HexNAc47aHex17	27208.6	9.25802
	27249	HexNAc48aHex16	27249.6	22.0191
	27289.2	HexNAc45aHex20	27288.6	22.54
	27330.4	HexNAc46aHex19	27329.7	27.9249
	27371.6	HexNAc47aHex18	27370.7	33.2936
	27372.6	HexNAc51aHex13	27372.8	5.68816
	27411.6	HexNAc48aHex17	27411.8	5.12921
	27451.1	HexNAc45aHex21	27450.8	13.6424
	27575.1	HexNAc52aHex13	27576	30.7596
	27614.5	HexNAc49aHex17	27615	15.6838
	27695.7	HexNAc47aHex20	27695	26.3615
	27736.9	HexNAc48aHex19	27736.1	31.6618
	27777.7	HexNAc49aHex18	27777.1	22.5468
	27817	HexNAc46aHex22	27816.1	33.8426
	27858	HexNAc47aHex21	27857.1	31.9298
	27898.4	HexNAc48aHex20	27898.2	8.51661
	27940	HexNAc49aHex19	27939.2	28.1209
	27980	HexNAc50aHex18	27980.3	9.51393
	28020.8	HexNAc51aHex17	28021.3	18.4898
	28061.1	HexNAc48aHex21	28060.3	28.4023
	28102.1	HexNAc49aHex20	28101.4	26.514
	28142.7	HexNAc50aHex19	28142.4	10.4183
	28183.4	HexNAc51aHex18	28183.5	2.08278
	28223	HexNAc48aHex22	28222.5	19.7144
	28239.2	HexNAc48aHex22*	28238.5	26.8067
	28264	HexNAc49aHex21	28263.5	17.8495
	28305.4	HexNAc50aHex20	28304.6	30.1214
	28385.5	HexNAc48aHex23	28384.6	32.2629
	28426.1	HexNAc49aHex22	28425.7	16.3195
	28466.8	HexNAc50aHex21	28466.7	3.9344
	28485.1	HexNAc54aHex16*	28484.8	12.1326
	28508.4	HexNAc51aHex20	28507.8	23.1546
	28548.5	HexNAc52aHex19	28548.8	10.2212
	28589.4	HexNAc53aHex18	28589.9	15.5197
	28629.4	HexNAc50aHex22	28628.9	19.9585
	28712.1	HexNAc56aHex15	28713	31.3247
	28791.7	HexNAc50aHex23	28791	25.3823
	28833	HexNAc51aHex22	28832.1	33.9506
	28874.4	HexNAc56aHex16	28875.2	25.6282
	28915.1	HexNAc53aHex20	28914.2	33.7228
	28954.4	HexNAc54aHex19	28955.2	26.8284
	28995.3	HexNAc55aHex18	28996.3	32.0293
	29036.2	HexNAc52aHex22	29035.2	33.9714
	29076.5	HexNAc53aHex21	29076.3	8.06492
	29117.3	HexNAc54aHex20	29117.3	0.597582
	29155.9	HexNAc51aHex24	29156.3	13.7982
	29197.4	HexNAc52aHex23	29197.4	1.56863
	29280.6	HexNAc58aHex16	29281.6	31.5909
	29360.2	HexNAc52aHex24	29359.5	24.0189
	29400.9	HexNAc53aHex23	29400.6	12.0166
	29442.1	HexNAc54aHex22	29441.6	17.03
	29483.3	HexNAc55aHex21	29482.7	22.0294
	29522.6	HexNAc52aHex25	29521.7	32.6732
	29562.8	HexNAc53aHex24	29562.7	3.81222
	29604.7	HexNAc54aHex23	29603.8	32.4543
	29766.2	HexNAc54aHex24	29765.9	10.7572
	29807.6	HexNAc55aHex23	29807	22.4204
	29848	HexNAc56aHex22	29848	0.54945
	29889	HexNAc57aHex21	29889.1	1.18773
	29929	HexNAc54aHex25	29928	32.7308
	29970.9	HexNAc59aHex19	29971.2	7.9844
	30010.9	HexNAc56aHex23	30010.2	25.8506
	30091.2	HexNAc58aHex21	30092.3	34.1628
	30091.2	HexNAc54aHex26	30090.2	34.5283
	30131.7	HexNAc55aHex25	30131.2	16.1657
	30173.1	HexNAc56aHex24	30172.3	27.6803
	30255.1	HexNAc58aHex22	30254.4	24.1744
	30294.4	HexNAc59aHex21	30295.5	33.6861
	30294.4	HexNAc55aHex26	30293.4	34.5443
	30336.2	HexNAc60aHex20	30336.5	8.97936
	30376.2	HexNAc57aHex24	30375.5	24.45
	30497.3	HexNAc56aHex26	30496.6	24.7235
	30538.8	HexNAc61aHex20	30539.7	28.3213
	30579.2	HexNAc58aHex24	30578.7	17.9926
	30659	HexNAc56aHex27	30658.7	10.2221
	30699.8	HexNAc57aHex26	30699.8	2.00327
	30741.2	HexNAc58aHex25	30740.8	13.3241
	30822.2	HexNAc60aHex23	30822.9	22.5227
	30903.6	HexNAc58aHex26	30903	21.6479
	30945.3	HexNAc63aHex20	30946.1	24.2331
	31065.6	HexNAc58aHex27	31065.1	17.0092
	31228.3	HexNAc62aHex23	31229.3	31.3561
	31228.3	HexNAc58aHex28	31227.2	34.8338
	31310.3	HexNAc64aHex21	31311.4	34.5892
	31310.3	HexNAc60aHex26	31309.3	31.4273
	31633.3	HexNAc60aHex28	31633.6	9.39515
	32870	HexNAc70aHex23*	32870.8	24.9041
	32949.3	HexNAc64aHex31*	32948.8	15.5269
	32975.3	HexNAc69aHex25	32975.9	18.435
	33641.3	HexNAc69aHex29*	33640.5	24.681
*-[Oxidation]x1

## Sheet: Figure 5A PSGL1
Peak Number	Experimental Mass	Calculated Mass	delta M, ppm
1	1699.8	1699.8	-1.7355
2	1667.76	1667.76	-0.239842
3	3272.5	3272.49	-2.1421
4	1610.74	1610.74	-2.27845
5	1496.72	1496.72	-1.62355
6	1464.68	1464.68	1.31769
7	1247.59	1247.59	0.0801547
8	1902.88	1902.88	-0.987976
9	1892.8	1892.79	-1.63251
10	2159.93	2159.93	-0.245378

## Sheet: Figure 5B SDC3
Peak Number	Experimental Mass	Calculated Mass	delta M, ppm
1	2040	2039.99	4.96571
2	1771	1771	0.982497
3	1974.09	1974.08	4.74652
4	1492.77	1492.77	1.01824
5	1695.86	1695.85	1.38573
6	3430.68	3430.66
7	3741.77	3741.75	5.1206
8	3811.76	3811.75	3.14291
9	3227.6	3227.58
10	2512.19	2512.18

## Sheet: Figue 6 MUC2 Tn StcE
Peak Number	Experimental Mass	Calculated Mass	delta M, ppm
1	1985.9	1985.89	-1.17328
2	2375.08	2375.07	-1.48206
3	2568.14	2568.13	-1.23825
4	2086.94	2086.94	-0.886465

## Sheet: Figiure 7A MUC1 BT4244
Peak Number	Experimental Mass	Calculated Mass	delta M, ppm
1	1255.6	1255.59	-1.52119
2	1663.75	1663.74	-2.14576
3	1460.67	1460.66	-2.56048
4	1373.63	1373.63	-2.01655
5	1545.71	1545.7	-2.52959
6	2698.26	2698.25	-4.25832
7	1170.55	1170.55	-1.74277
8	2495.18	2495.17	-4.07588
9	2901.34	2901.33	-4.00507
10	1828.83	1828.82	-2.07237
11	1052.51	1052.51	-0.36104
12	2205.07	2205.06	-4.83888

## Sheet: Figure 7B PSGL1 StcE
Peak Number	Experimental Mass	Calculated Mass	delta M, ppm
1	1610.74	1610.74	-0.66429
2	1395.61	1395.61	-0.558896
3	1594.71	1594.71	-0.608261
4	1699.8	1699.8	0.0294152
5	1626.7	1626.7	-0.516383
6	1726.75	1726.76	7.19844
7	1091.48	1091.48	-0.577198
8	2336.1	2336.1	-0.637815
9	2387.06	2387.06	-0.8965

## Sheet: Figure 8B aOSM trypsin
Peak Number	Experimental Mass	Calculated Mass	delta M, ppm
1	3174.49	3174.48	-3.15012
2	2971.41	2971.4	-3.36542
3	2724.23	2724.22	-3.67078
4	2521.15	2521.14	-3.96646
5	4858.13	4858.11	-4.11683
6	3562.7	3562.68	-5.61375
7	1341.6	1341.6	0

## Sheet: Figure 8C aOSM StcE
Peak Number	Experimental Mass	Calculated Mass	delta M, ppm
1	2883.39	2883.37	-4.46352
2	2288.09	2288.09	-2.37316
3	3675.64	3675.63	-3.15048
4	2968.41	2968.4	-1.87643

[truncated: 6 more sheets: Figure 8D aOSM BT4244, Suppl. Figure 2, Suppl. Figure 3, Suppl. Figure 4 MUC1 T7 T10 KO , Suppl. Figure 6A MUC20, Suppl. Figure 6B MUC21]
